# Supplementary material for: Comparing Cytology Brushes for Optimal Human Nasal Epithelial Cell Collection: Implications for Airway Disease Diagnosis and Research
Source: J Pers Med. 2023 May 21;13(5):864. doi: 10.3390/jpm13050864 (PMC10222672; doi:10.3390/jpm13050864)
Supplement: Supplementary file 1 [file jpm-13-00864-s001.zip]

Archive with 1 entries (1 files):
- jpm-2386954-supplementary.pdf
